# Supplementary material for: Holding Complexity: Psychological Flexibility and Cultural Identity in a Superdiverse Urban Context
Source: Behav Sci (Basel). 2026 Jan 29;16(2):195. doi: 10.3390/bs16020195 (PMC12938506; doi:10.3390/bs16020195)
Supplement: Supplementary file 1 [file behavsci-16-00195-s001.zip]

Archive with 1 entries (1 files):
- behavsci-4078904-supplementary.pdf
